# Supplementary material for: Impact of incentives on COVID-19 vaccination; A systematic review
Source: Front Med (Lausanne). 2022 Sep 8;9:810323. doi: 10.3389/fmed.2022.810323 (PMC9492889; doi:10.3389/fmed.2022.810323)
Supplement: Supplementary file 2 [file Table_2.XLSX]

## Sheet: Sheet1
First author name	Gandhi	Serra-Garcia	Dutch	Kreps	Sprengholz	Taber	Sprengholz	Robertson	Mallow	Barber	Brehm	Kim	Sehgal	Walkey	Kelkar	Kerr	Kluver	Dai	Kachurka	Acharya	Dave	Jun	law	Thirumurthy
study type	QE	RT	RT	QE	FT	FT	RT	RT	QE	QE	QE	QE	QE	QE	QE	QE	FT	Two RTs	RT	CS	QE	CS	QE	QE
1)a	Y	N	Y	Y	Y	Y	Y	Y	Y	Y	Y	Y	Y	Y	Y	Y	Y	Y	Y	Y	Y	Y	Y	Y
1)b	Y	Y	Y	Y	Y	Y	Y	Y	Y	Y	Y	Y	Y	Y	Y	Y	Y	Y	Y	Y	Y	Y	Y	Y
2	Y	Y	Y	Y	Y	Y	Y	Y	Y	Y	Y	Y	Y	Y	Y	Y	Y	Y	Y	Y	Y	Y	Y	Y
3	Y	Y	N	Y	Y	Y	Y	Y	Y	Y	Y	Y	Y	Y	Y	Y	Y	Y	Y	Y	Y	Y	Y	Y
4	N	N	N	N	N	N	N	N	N	N	N	N	Y	N	N	Y	N	N	N	N	Y	Y	N	Y
5	Y	Y	Y	Y	Y	Y	Y	Y	Y	Y	Y	Y	Y	Y	Y	Y	Y	Y	Y	N	Y	N	Y	N
6(a	Y	Y	N	Y	Y	Y	Y	Y	Y	Y	Y	N	N	Y	Y	Y	Y	NA	Y	N	Y	Y	Y	Y
6)b	N	N	Y	Y	Y	Y	N	Y	Y	Y	Y	N	N	N	Y	N	Y	NA	Y	Y	Y	Y	Y	Y
7	Y	Y	N	Y	Y	Y	Y	Y	Y	Y	Y	N	N	N	Y	Y	Y	Y	Y	Y	Y	N	Y	N
8	N	N	Y	N	N	N	N	N	Y	Y	Y	N	N	N	Y	N	Y	Y	N	Y	Y	Y	N	Y
9	N	Y	Y	NA	N	N	N	N	N	N	N	NA	NA	NA	N	N	N	N	NA	Y	Y	Y	Y	Y
10	N	Y	Y	N	N	N	N	N	N	N	N	N	NA	NA	N	N	N	NA	N	Y	N	Y	Y	Y
11	N	Y	Y	Y	Y	Y	Y	Y	Y	Y	Y	Y	Y	Y	N	Y	N	N	Y	Y	N	N	Y	Y
12)a	Y	Y	Y	Y	Y	Y	Y	Y	N	N	N	N	N	N	N	Y	Y	N	Y	Y	Y	Y	N	N
12)b	N	Y	Y	Y	Y	Y	N	Y	N	N	N	NA	NA	NA	N	Y	N	N	Y	Y	Y	Y	Y	Y
12)c	N	N	N	N	Y	Y	N	Y	N	N	N	N	N	N	N	N	N	N	N	NA	Y	Y	Y	Y
12)d	N	NA	Y	NA	NA	NA	Y	NA	NA	NA	NA	NA	NA	N	NA	NA	NA	N	NA	NA	Y	N	Y	Y
12)e	N	N	NA	Y	N	Y	Y	Y	Y	Y	Y	NA	NA	NA	Y	Y	Y	NA	Y	N	Y	Y	Y	Y
13)a	Y	NA	Y	NA	Y	Y	Y	Y	Y	Y	Y	Y	Y	Y	Y	Y	Y	Y	NA	NA	Y	Y	NA	N
13)b	NA	NA	NA	NA	NA	NA	NA	NA	NA	NA	NA	NA	NA	NA	N	NA	N	Y	NA	NA	N	Y	NA	Y
13)c	NA	NA	NA	NA	NA	NA	NA	NA	NA	NA	NA	NA	NA	NA	Y	NA	Y	Y	NA	NA	Y	N	Y	Y
14)a	Y	Y	Y	Y	Y	Y	Y	Y	Y	Y	Y	N	Y	N	Y	Y	Y	Y	Y	Y	Y	Y	Y	Y
14)b	N	N	Y	Y	Y	N	Y	N	Y	Y	Y	NA	Y	N	Y	Y	Y	Y	Y	Y	Y	Y	Y	N
14)c	N	NA	N	Y	Y	Y	Y	Y	Y	Y	Y	Y	Y	NA	N	Y	N	Y	Y	Y	Y	Y	Y	NA
15	N	NA	Y	Y	N	Y	Y	Y	Y	Y	Y	Y	Y	Y	Y	Y	Y	Y	Y	Y	Y	N	Y	Y
16)a	Y	Y	Y	Y	N	Y	Y	Y	Y	Y	Y	Y	Y	N	Y	Y	Y	Y	Y	Y	Y	Y	Y	Y
16)b	N	N	N	N	N	N	N	N	N	N	N	NA	NA	NA	N	N	N	NA	N	Y	N	Y	N	Y
16)c	NA	NA	NA	NA	N	NA	N	NA	NA	NA	NA	NA	NA	NA	N	NA	N	NA	NA	Y	Y	N	Y	Y
17	N	NA	NA	Y	Y	N	NA	N	NA	NA	NA	NA	NA	NA	N	N	N	NA	Y	Y	Y	Y	Y	Y
18	Y	Y	Y	Y	Y	Y	Y	Y	Y	Y	Y	Y	Y	Y	Y	Y	Y	Y	Y	Y	N	Y	NA	N
19	Y	Y	Y	Y	N	Y	Y	Y	Y	Y	Y	Y	Y	N	Y	Y	N	N	N	Y	Y	Y	Y	Y
20	Y	Y	Y	Y	Y	Y	Y	Y	Y	Y	Y	Y	Y	Y	Y	Y	Y	Y	Y	Y	Y	Y	Y	Y
21	N	N	Y	Y	Y	N	N	N	N	N	N	N	NA	NA	N	N	N	N	Y	Y	Y	Y	Y	Y
22	N	N	Y	N	Y	N	Y	N	Y	N	N	N	Y	Y	Y	Y	Y	N	N	Y	Y	Y	Y	Y
total
Yes	14	16	22	22	22	21	21	21	21	20	20	15	17	12	20	21	20	17	21	24	29	21	26	27
No	17	10	7	5	9	9	10	9	8	9	9	9	6	11	13	9	13	10	7	5	5	7	4	6
Not applicable	3	8	5	6	3	4	3	4	5	5	5	10	11	11	1	4	1	7	6	5	0	6	4	1
total	45.16	61.53	75.86	81.48	70.96	70	67.74	70	72.41	68.96	68.96	62.5	73.91	52.17	60.6	70	60.6	62.96	75	82.75	85.29	75	86.66	81.81
RT: randomized trial, QE: quasi experimental, FT: factorial , N: No, Y:Yes
